# Supplementary material for: Construction and Modeling of a Coculture Microplate for Real-Time Measurement of Microbial Interactions
Source: mSystems. 2023 Feb 21;8(2):e00017-21. doi: 10.1128/msystems.00017-21 (PMC10134821; doi:10.1128/msystems.00017-21)
Supplement: TABLE S1 [file msystems.00017-21-s0002.xlsx]

## Sheet: Supplemental Table S1
Component	Material	Vendor	Catalogue #
Body Segment	Machined: Semi-Clear White Polypropylene, 3/8” Thick 3D-Printed: Dental SG Resin	Machined: McMaster-Carr 3D-Printed: FormLabs Dental SG Resin	Machined: 8742K136 3D-Printed: RS-F2-DGOR- 01
Transparent Base	Clear, Scratch-, UV-, and Impact Resistant Polycarbonate, 1/8” Thick	McMaster-Carr	8707K111
Gasket	Food-Grade High-Temperature Silicone Rubber Sheet, 1/32” Thick, 40A Durometer (Medium Soft)	McMaster-Carr	5233T14
O-Rings	High-Temperature Silicone O-Ring, 1mm wide, 6mm Inner Diameter	McMaster-Carr	95412A373
Threaded Rod	18-8 Stainless Steel Threaded Rod, 6-32 Thread Size, 6” Long	McMaster-Carr	94758A102
Flange Nut	18-8 Stainless Steel Flange Nut, 6-32 Thread Size	McMaster-Carr	86045K76
Flat Head Screws	316 Stainless Steel Hex Drive Flat Head Screw, 82o Countersink, 4-40 Thread Size, 1/2" Long	McMaster-Carr	90585A204
Porous Membranes	Hydrophilic Polycarbonate Membranes. PVP-Treated, Track-etched Custom 7.94mm Diameter Punch. 0.03, 0.1, 0.2, 0.4 μm Pore Size	Sterlitech	Custom Order
Bottom Tray	Lid for 96/384 Well Plate, Clear, Polystyrene	Fisherbrand	12-565-511
Top Lid	96 Well Cell Culture Plate Flat Bottom – Lid, Non Pyrogenic, Polystyrene	Costar	07-200-720A
